# Supplementary material for: The Role of Topoisomerase II in DNA Repair and Recombination in Arabidopsis thaliana
Source: Int J Mol Sci. 2021 Dec 4;22(23):13115. doi: 10.3390/ijms222313115 (PMC8658145; doi:10.3390/ijms222313115)
Supplement: Supplementary file 1 [file ijms-22-13115-s001.zip]

Archive with 1 entries (1 files):
- ijms-1494240-supplementary.pdf
